# Supplementary material for: Dietary Advanced Glycation End-Products (dAGEs) Intake and Bone Health: A Cross-Sectional Analysis in the Rotterdam Study
Source: Nutrients. 2020 Aug 8;12(8):2377. doi: 10.3390/nu12082377 (PMC7468958; doi:10.3390/nu12082377)
Supplement: Supplementary file 1 [file nutrients-12-02377-s001.zip]

Archive with 1 entries (1 files):
- KW_Nutrients_SUPPLEMENTARY MATERIALS.docx
